# Supplementary material for: Assessment of dental students’ perceptions of facial and smile aesthetics: impact of gender, education level, and family background
Source: BMC Med Educ. 2025 Oct 3;25:1350. doi: 10.1186/s12909-025-07931-z (PMC12495680; doi:10.1186/s12909-025-07931-z)
Supplement: Supplementary file 4 — Supplementary Material 4. [file 12909_2025_7931_MOESM4_ESM.xlsx]

## Sheet: Sheet1
		Mean (SD)	Median (Q1-Q3)
	f1a	3.7 (1.06)	4 (3-4)
	f1b	3.58 (0.9)	4 (3-4)
	f1c	3.55 (0.86)	3 (3-4)
	f1d	3.29 (0.99)	3 (3-4)
	f1e	3.16 (1.26)	3 (2-4)
	f2a	4.24 (0.75)	4 (4-5)
	f2b	4.08 (0.76)	4 (4-5)
	f2c	2.85 (0.79)	3 (2-3)
	f2d	1.9 (0.9)	2 (1-2)
	f2e	2.67 (1.26)	2 (2-4)
	f3a	2.75 (1.14)	3 (2-4)
	f3b	3.32 (0.98)	4 (3-4)
	f3c	4.38 (0.78)	5 (4-5)
	f3d	3 (1.02)	3 (2-4)
	f3e	2.19 (1.1)	2 (1-3)
	f4a	4.31 (0.88)	5 (4-5)
	f4b	3.38 (1.06)	4 (3-4)
	f4c	3.29 (0.95)	3 (3-4)
	f4d	2.48 (0.99)	2 (2-3)
	f4e	2.18 (1.17)	2 (1-3)
	f5a	3.59 (1.14)	4 (3-4)
	f5b	3.69 (0.92)	4 (3-4)
	f5c	3.5 (0.86)	3 (3-4)
	f5d	3.26 (1.01)	3 (2-4)
	f5e	3.06 (1.26)	3 (2-4)
	f6a	4.02 (0.95)	4 (3-5)
	f6b	3.84 (0.77)	4 (3-4)
	f6c	3.39 (0.82)	3 (3-4)
	f6d	2.9 (1.01)	3 (2-4)
	f6e	2.47 (1.28)	2 (1-4)
	f7a	4.68 (0.6)	5 (4-5)
	f7b	3.54 (0.88)	4 (3-4)
	f7c	2.6 (0.86)	3 (2-3)
	f7d	2.08 (0.84)	2 (2-2)
	f7e	1.64 (0.95)	1 (1-2)
	f8a	4.44 (0.82)	5 (4-5)
	f8b	3.83 (0.77)	4 (4-4)
	f8c	2.72 (0.88)	3 (2-3)
	f8d	2.19 (0.86)	2 (2-3)
	f8e	1.8 (1.05)	1 (1-2)
	f9a	4.01 (1.14)	4 (3-5)
	f9b	3.67 (1)	4 (3-4)
	f9c	2.94 (0.99)	3 (2-4)
	f9d	2.35 (0.95)	2 (2-3)
	f9e	1.94 (1.05)	2 (1-3)
	f10a	4.05 (1.01)	4 (3-5)
	f10b	3.27 (1.03)	3 (3-4)
	f10c	3.01 (0.92)	3 (2-4)
	f10d	2.84 (1.08)	3 (2-4)
	f10e	1.91 (1.03)	2 (1-3)
